# Supplementary material for: Modeling of Large Pharmacokinetic Data Using Nonlinear Mixed‐Effects: A Paradigm Shift in Veterinary Pharmacology. A Case Study With Robenacoxib in Cats
Source: CPT Pharmacometrics Syst Pharmacol. 2016 Oct 22;5(11):625–35. doi: 10.1002/psp4.12141 (PMC5193001; doi:10.1002/psp4.12141)
Supplement: Supplementary file 8 — Supporting Information [file PSP4-5-625-s008.txt]

DESCRIPTION:
	

INPUT:
	parameter = {Ftot,ka,F0,Tk0,CL, V1, Q, V2}
	
PK:
	k12=Q/V1
	k21=Q/V2
	k=CL/V1
	compartment(cmt=1, amount=Ac)
	oral(cmt=1,adm=1,Tk0=Tk0, p=Ftot*F0)
	oral(cmt=1,adm=1,ka =ka,  p=Ftot*(1-F0))
	iv(cmt=1,adm=2)
	elimination(cmt=1, k)
	peripheral(k12, k21, amount=Ap)
	Cc=Ac/V1

OUTPUT:

	output = Cc
